# Supplementary material for: Estrogen Status and Temporomandibular Disorders: A Systematic Review
Source: Int J Environ Res Public Health. 2026 May 28;23(6):717. doi: 10.3390/ijerph23060717 (PMC13300506; doi:10.3390/ijerph23060717)
Supplement: Supplementary file 1 [file ijerph-23-00717-s001.zip]

Archive with 2 entries (2 files):
- ijerph-4264756-Table S1 PRISMA 2020 Checklist.pdf
- ijerph-4264756-Table S2 Full Search Strategies for All Databases.pdf
